# Supplementary material for: The Functional Characteristics and Soluble Expression of Saffron CsCCD2
Source: Int J Mol Sci. 2023 Oct 11;24(20):15090. doi: 10.3390/ijms242015090 (PMC10606151; doi:10.3390/ijms242015090)
Supplement: Supplementary file 1 [file ijms-24-15090-s001.zip]

Archive with 1 entries (1 files):
- Supplementary data-revised.pptx
